# Supplementary material for: A new species of Baenothrips Crawford from China (Thysanoptera, Phlaeothripidae)
Source: Zookeys. 2016 Nov 24;(636):67–75. doi: 10.3897/zookeys.636.10706 (PMC5126517; doi:10.3897/zookeys.636.10706)
Supplement: XML Treatment for Baenothrips cuneatus [file zookeys.636.10706-treatment1.xml]

<!DOCTYPE tp:taxon-treatment
  PUBLIC "-//TaxonX//DTD Taxonomic Treatment Publishing DTD v0 20100105//EN" "tax-treatment-NSO.dtd">
<tp:taxon-treatment xmlns:tp="http://www.plazi.org/taxpub"><tp:treatment-meta><kwd-group><label>Taxon classification</label><kwd><named-content content-type="kingdom">Animalia</named-content></kwd><kwd><named-content content-type="order">Thysanoptera</named-content></kwd><kwd><named-content content-type="family">Phlaeothripidae</named-content></kwd></kwd-group><mixed-citation publication-type="journal"><person-group><name><surname>Zhao</surname><given-names>Chao</given-names></name><name><surname>Tong</surname><given-names>Xiaoli</given-names></name></person-group><article-title>A new species of <italic><tp:taxon-name><tp:taxon-name-part taxon-name-part-type="genus">Baenothrips</tp:taxon-name-part></tp:taxon-name></italic> Crawford from China (<tp:taxon-name><tp:taxon-name-part taxon-name-part-type="order">Thysanoptera</tp:taxon-name-part></tp:taxon-name>, <tp:taxon-name><tp:taxon-name-part taxon-name-part-type="family">Phlaeothripidae</tp:taxon-name-part></tp:taxon-name>)</article-title><source>Zookeys</source><day>24</day><month>11</month><year>2016</year><volume>2016</volume><issue>636</issue><fpage>67</fpage><lpage>75</lpage><pub-id pub-id-type="doi">10.3897/zookeys.636.10706</pub-id></mixed-citation></tp:treatment-meta><tp:nomenclature><tp:taxon-name>
            <tp:taxon-name-part taxon-name-part-type="genus">Baenothrips</tp:taxon-name-part>
            <tp:taxon-name-part taxon-name-part-type="species">cuneatus</tp:taxon-name-part>
            <object-id xmlns:xlink="http://www.w3.org/1999/xlink" content-type="zoobank" xlink:type="simple">http://zoobank.org/9CD835D4-F839-4FA7-A13E-CCCD48079809</object-id>
          </tp:taxon-name><tp:taxon-status xmlns:xlink="http://www.w3.org/1999/xlink" xlink:type="simple">sp. n.</tp:taxon-status><xref ref-type="fig" rid="F1">Figs 1–4</xref><xref ref-type="fig" rid="F2">, 5–10</xref><xref ref-type="fig" rid="F3">, 11–14</xref></tp:nomenclature><tp:treatment-sec sec-type="material" id="SECID0EWAAC"><title>Material examined</title><p>(All specimens were collected from leaf litter unless otherwise noted; females all macropterous, males all apterous).</p><p><bold>Holotype.</bold> Female macroptera, <bold>CHINA</bold>, Guangdong province, Gaozhou County, Yuntan Town, Mt. Sanguanshan (<named-content xmlns:xlink="http://www.w3.org/1999/xlink" content-type="dwc:verbatimCoordinates" xlink:type="simple"><named-content content-type="geo-json" specific-use="{&#34;type&#34;:&#34;Point&#34;,&#34;coordinates&#34;:[111.144444,21.919444]}" id="NCID0EEBAC" xlink:type="simple">21°55’10”N, 111°8’40”E</named-content></named-content>), in leaf litter of <italic><tp:taxon-name><tp:taxon-name-part taxon-name-part-type="genus">Acacia</tp:taxon-name-part> <tp:taxon-name-part taxon-name-part-type="species">auriculiformis</tp:taxon-name-part></tp:taxon-name></italic> (<tp:taxon-name><tp:taxon-name-part taxon-name-part-type="family">Fabaceae</tp:taxon-name-part></tp:taxon-name>), 15.xii.2014, Chao Zhao (in <abbrev xmlns:xlink="http://www.w3.org/1999/xlink" content-type="institution" xlink:title="Insect Collection, South China Agricultural University" id="ABBRID0EYBAC" xlink:type="simple">SCAU</abbrev>).</p><p><bold>Paratypes.</bold> 8 females 1 male, taken with holotype; 3 females 7 males, same locality and habitat as holotype, 5.ix.2015, Zhaohong Wang. <bold>CHINA, Hunan</bold>: 1 female, Yanling County, Shennong Valley (<named-content xmlns:xlink="http://www.w3.org/1999/xlink" content-type="dwc:verbatimCoordinates" xlink:type="simple"><named-content content-type="geo-json" specific-use="{&#34;type&#34;:&#34;Point&#34;,&#34;coordinates&#34;:[114.016667,26.483333]}" id="NCID0EFCAC" xlink:type="simple">26°29'N, 114°1'E</named-content></named-content>), on grass stem or leaf, 15.ix.2014, Chao Zhao. 1 female, Yanling County, Shennong Valley (<named-content xmlns:xlink="http://www.w3.org/1999/xlink" content-type="dwc:verbatimCoordinates" xlink:type="simple"><named-content content-type="geo-json" specific-use="{&#34;type&#34;:&#34;Point&#34;,&#34;coordinates&#34;:[114.016667,26.483333]}" id="NCID0ENCAC" xlink:type="simple">26°29'N, 114°1'E</named-content></named-content>), in leaf litter of <italic><tp:taxon-name><tp:taxon-name-part taxon-name-part-type="genus">Cryptomeria</tp:taxon-name-part> <tp:taxon-name-part taxon-name-part-type="species">fortune</tp:taxon-name-part></tp:taxon-name></italic> (<tp:taxon-name><tp:taxon-name-part taxon-name-part-type="family">Taxodiaceae</tp:taxon-name-part></tp:taxon-name>), 16.ix.2014, Chao Zhao. <bold>Guangdong</bold>: 1 male, Shixing County, The Chebaling National Nature Reserve (<named-content xmlns:xlink="http://www.w3.org/1999/xlink" content-type="dwc:verbatimCoordinates" xlink:type="simple"><named-content content-type="geo-json" specific-use="{&#34;type&#34;:&#34;Point&#34;,&#34;coordinates&#34;:[114.183333,24.700000]}" id="NCID0EGDAC" xlink:type="simple">24°42'N, 114°11'E</named-content></named-content>), 11.x.2002, Zhiwei Li; 3 females 1 male, Huizhou City, Mt. Nankunshan (<named-content xmlns:xlink="http://www.w3.org/1999/xlink" content-type="dwc:verbatimCoordinates" xlink:type="simple"><named-content content-type="geo-json" specific-use="{&#34;type&#34;:&#34;Point&#34;,&#34;coordinates&#34;:[113.833333,23.633333]}" id="NCID0EODAC" xlink:type="simple">23°38'N, 113°50'E</named-content></named-content>), 11.xii.2002, Zhiwei Li; 1 female, Guangzhou City, Longdong Forest Park (<named-content xmlns:xlink="http://www.w3.org/1999/xlink" content-type="dwc:verbatimCoordinates" xlink:type="simple"><named-content content-type="geo-json" specific-use="{&#34;type&#34;:&#34;Point&#34;,&#34;coordinates&#34;:[113.400000,23.233333]}" id="NCID0EWDAC" xlink:type="simple">23°14’ N, 113°24’ E</named-content></named-content>), 5.xii.2004, 1 female, in leaf litter of <italic><tp:taxon-name><tp:taxon-name-part taxon-name-part-type="genus">Acacia</tp:taxon-name-part> <tp:taxon-name-part taxon-name-part-type="species">auriculiformis</tp:taxon-name-part></tp:taxon-name></italic>, 1.xii.2006, Jun Wang; 1 female, Dongguan City, Mt. Yinpingshan (<named-content xmlns:xlink="http://www.w3.org/1999/xlink" content-type="dwc:verbatimCoordinates" xlink:type="simple"><named-content content-type="geo-json" specific-use="{&#34;type&#34;:&#34;Point&#34;,&#34;coordinates&#34;:[111.144444,21.919444]}" id="NCID0EIEAC" xlink:type="simple">21°55’10”N, 111°8’40”E</named-content></named-content>), on fresh leaf of <italic><tp:taxon-name><tp:taxon-name-part taxon-name-part-type="genus">Stenoloma</tp:taxon-name-part> <tp:taxon-name-part taxon-name-part-type="species">chusanum</tp:taxon-name-part></tp:taxon-name></italic> (<tp:taxon-name><tp:taxon-name-part taxon-name-part-type="family">Lindsaeaceae</tp:taxon-name-part></tp:taxon-name>), 10.ix.2014, Chao Zhao; 3 females, Guangzhou City, Mt. Maofengshan (<named-content xmlns:xlink="http://www.w3.org/1999/xlink" content-type="dwc:verbatimCoordinates" xlink:type="simple"><named-content content-type="geo-json" specific-use="{&#34;type&#34;:&#34;Point&#34;,&#34;coordinates&#34;:[113.450000,23.283333]}" id="NCID0E6EAC" xlink:type="simple">23°17'N, 113°27'E</named-content></named-content>), on fresh leaf or stem of <italic><tp:taxon-name><tp:taxon-name-part taxon-name-part-type="genus">Dicranopteris</tp:taxon-name-part> <tp:taxon-name-part taxon-name-part-type="species">dichotoma</tp:taxon-name-part></tp:taxon-name></italic> (<tp:taxon-name><tp:taxon-name-part taxon-name-part-type="family">Gleicheniaceae</tp:taxon-name-part></tp:taxon-name>), 4.i.2016, Chao Zhao; 3 females, Shenzhen City, Mt. Wutongshan (<named-content xmlns:xlink="http://www.w3.org/1999/xlink" content-type="dwc:verbatimCoordinates" xlink:type="simple"><named-content content-type="geo-json" specific-use="{&#34;type&#34;:&#34;Point&#34;,&#34;coordinates&#34;:[113.283333,22.400000]}" id="NCID0EWFAC" xlink:type="simple">22°24'N, 113°17'E</named-content></named-content>), on fresh leaf or stem of <italic><tp:taxon-name><tp:taxon-name-part taxon-name-part-type="genus">Dicranopteris</tp:taxon-name-part> <tp:taxon-name-part taxon-name-part-type="species">dichotoma</tp:taxon-name-part></tp:taxon-name></italic>, 29.iv.2016, Chao Zhao. <bold>Guangxi</bold>: 1 female, Nanning City (<named-content xmlns:xlink="http://www.w3.org/1999/xlink" content-type="dwc:verbatimCoordinates" xlink:type="simple"><named-content content-type="geo-json" specific-use="{&#34;type&#34;:&#34;Point&#34;,&#34;coordinates&#34;:[108.366667,22.800000]}" id="NCID0EKGAC" xlink:type="simple">22°48'N, 108°22'E</named-content></named-content>), on fresh leaf or stem of <italic><tp:taxon-name><tp:taxon-name-part taxon-name-part-type="genus">Pennisetum</tp:taxon-name-part> <tp:taxon-name-part taxon-name-part-type="species">purpureum</tp:taxon-name-part></tp:taxon-name></italic> (<tp:taxon-name><tp:taxon-name-part taxon-name-part-type="family">Poaceae</tp:taxon-name-part></tp:taxon-name>), 3.x.2012 (Shulan Yang); 1 females, <!--PageBreak-->Shangsi County, Shiwandashan National Forest Park (<named-content xmlns:xlink="http://www.w3.org/1999/xlink" content-type="dwc:verbatimCoordinates" xlink:type="simple"><named-content content-type="geo-json" specific-use="{&#34;type&#34;:&#34;Point&#34;,&#34;coordinates&#34;:[107.900000,25.900000]}" id="NCID0EDHAC" xlink:type="simple">25°54'N, 107°54'E</named-content></named-content>), on grass stem or leaf, 25.vii.2016, Chao Zhao. <bold>Yunnan</bold>: 1 female, Jinghong City, 5.iv.1987, Xiaoli Tong. <bold>Hainan</bold>: 1 male, Baisha County, Yinggeling National Nature Reserve, Yinggezui <!--PageBreak-->Protection Station (<named-content xmlns:xlink="http://www.w3.org/1999/xlink" content-type="dwc:verbatimCoordinates" xlink:type="simple"><named-content content-type="geo-json" specific-use="{&#34;type&#34;:&#34;Point&#34;,&#34;coordinates&#34;:[109.900000,18.050000]}" id="NCID0ERHAC" xlink:type="simple">18°03'N, 109°54'E</named-content></named-content>), on fresh leaf of <italic><tp:taxon-name><tp:taxon-name-part taxon-name-part-type="genus">Argyreia</tp:taxon-name-part> <tp:taxon-name-part taxon-name-part-type="species">acuta</tp:taxon-name-part></tp:taxon-name></italic> (<tp:taxon-name><tp:taxon-name-part taxon-name-part-type="family">Convolvulaceae</tp:taxon-name-part></tp:taxon-name>), 8.i.2016, Xiaoli Tong.</p></tp:treatment-sec><tp:treatment-sec sec-type="description" id="SECID0EFIAC"><title>Description.</title><p><bold>Female macroptera</bold> (Fig. <xref ref-type="fig" rid="F1">1</xref>): Head and prothorax dark brown; pterothorax yellowish white with dark brown anteriorly and laterally; abdominal tergites I–IX yellowish white with brown laterally, of which tergites II–V each with a pair of light brown circular patches on either side; tube yellow with extreme apex dark brown. All coxae, trochanters and apical half of tarsi brown; fore and mid femora yellowish white except for inner base brown, hind femora pale yellowish brown with brown on dorsal margins; fore tibiae yellowish white, mid tibiae yellowish yellow shaded with light brown on outer margins, hind tibiae whitish but brown medially. Antennal segment I pale brown, segments II–VI yellowish white, segments VII and VIII pale brown.</p><fig id="F1" position="float" orientation="portrait"><label>Figures 1–4.</label><caption><p>
          <italic><tp:taxon-name><tp:taxon-name-part taxon-name-part-type="genus">Baenothrips</tp:taxon-name-part> <tp:taxon-name-part taxon-name-part-type="species">cuneatus</tp:taxon-name-part></tp:taxon-name></italic> sp. n. <bold>1</bold> female habitus <bold>2a</bold> male habitus <bold>2b</bold> male genitalia <bold>3</bold> head of female <bold>4</bold> head of male.</p></caption><graphic xmlns:xlink="http://www.w3.org/1999/xlink" xlink:href="zookeys-636-067-g001.jpg" position="float" orientation="portrait" xlink:type="simple" id="oo_112340.jpg"/></fig><p>
            <italic>Head</italic> (Fig. <xref ref-type="fig" rid="F1">3</xref>) almost as long as broad or a little shorter; head broadly rounded in front, with three pairs elongate cephalic setae on anterior margin; dorsal surface tuberculate and with a wedge-shape reticulation extending from middle to posterior margin; cheeks almost straight. Eyes with approximately eight facets dorsally and six ventrally, of which three dorso-lateral facets are distinctly larger than the others; three ocelli present, anterior ocellus placed between inner cephalic setae, posterior ocelli behind outer pair of cephalic setae and placed close to eyes. Antenna 8-segmented, arising ventrally (Fig. <xref ref-type="fig" rid="F3">13</xref>), segments VII–VIII closely joined with a complete suture; segment III with no sense cones, IV with two sense cones, each approximately two-thirds as long as the segment; segment V with one sense cone, situated outside of apex; segments VI and VII each with one sense cone dorsally. Maxillary stylets retracted to base of compound eyes, approximately one-third of head width apart medially.</p><p>
            <italic>Pronotum</italic> rectangular (Fig. <xref ref-type="fig" rid="F2">5</xref>), shorter than head, dorsal surface with irregular sculpture and wart-like tubercles; epimeral setae well developed. Mesoacrotergite strongly constricted medially by a very narrow bridge (Figs <xref ref-type="fig" rid="F2">7</xref>, <xref ref-type="fig" rid="F3">11</xref>); mesonotum sculptured with transverse dotted lines on anterior third; meta-epimeron bulging with one well developed seta. Fore wing bulging at base without basal setae; both fore wing and hind wing with a median vein or thickening, and with many, but not closely spaced, fringe cilia. Basantra weakly developed, largely membranous; ferna well developed, strongly narrowed posteromedially (Fig. <xref ref-type="fig" rid="F2">6</xref>); mesopresternum complete and transverse; mesoeusternum anterior margin entire. Mesosternal furcae fused in the middle; metasternal furcae placed laterally and widely separated (Fig. <xref ref-type="fig" rid="F2">8</xref>). All tarsi unarmed.</p><fig id="F2" position="float" orientation="portrait"><label>Figures 5–10.</label><caption><p>
          <italic><tp:taxon-name><tp:taxon-name-part taxon-name-part-type="genus">Baenothrips</tp:taxon-name-part> <tp:taxon-name-part taxon-name-part-type="species">cuneatus</tp:taxon-name-part></tp:taxon-name></italic> sp. n. <bold>5</bold> pronotum <bold>6</bold> ventral view of prothorax <bold>7</bold> dorsal view of pterothorax (arrow indicates mesoacrotergite constricted medially) <bold>8</bold> ventral view of pterothorax (show meso- and metasternal furcae) <bold>9</bold> abdominal tergites II–III of female <bold>10</bold> abdominal tergites II–III of male.</p></caption><graphic xmlns:xlink="http://www.w3.org/1999/xlink" xlink:href="zookeys-636-067-g002.jpg" position="float" orientation="portrait" xlink:type="simple" id="oo_112341.jpg"/></fig><fig id="F3" position="float" orientation="portrait"><label>Figures 11–14.</label><caption><p>
          <italic><tp:taxon-name><tp:taxon-name-part taxon-name-part-type="genus">Baenothrips</tp:taxon-name-part> <tp:taxon-name-part taxon-name-part-type="species">cuneatus</tp:taxon-name-part></tp:taxon-name></italic> sp. n. (female) <bold>11</bold> mesoacrotergite <bold>12</bold> abdominal sternite IX (arrow indicates the ovispan) <bold>13</bold> antennal segments II–VIII <bold>14</bold> abdominal tergite I.</p></caption><graphic xmlns:xlink="http://www.w3.org/1999/xlink" xlink:href="zookeys-636-067-g003.jpg" position="float" orientation="portrait" xlink:type="simple" id="oo_112342.jpg"/></fig><p>
            <italic>Abdominal tergite</italic> I divided into five plates, a slender median longitudinal plate bearing a campaniform sensillum (Fig. <xref ref-type="fig" rid="F3">14</xref>); tergite II with a pair of expanded wing-retaining setae; tergites III–VII with two pairs of wing-retaining setae, inner pair knife-like and outer pair fin-shaped (Fig. <xref ref-type="fig" rid="F2">9</xref>; cf. <xref ref-type="bibr" rid="B2">Bhatti 2002</xref>: fig 15a); tergites III–VIII posterolateral setae enlarged, each with a transverse row of 12–18 short setae medially; tergite IX 4.4 times as long as distal wide; ovispan slightly reduced, the width of membranous gap between ovispan approximately 1/3 of the apical width of segment IX (Fig. <xref ref-type="fig" rid="F3">12</xref>). Tube approximately twice as long as head with three pairs of anal setae; anal setae nearly 2.2 times as long as tube, but median dorsal pair half as long as the lateral two pairs.</p><!--PageBreak--><p>
            <bold>Measurements</bold> (holotype female in microns). Body length 1680. Head length 165; maximum width 170; anterior cephalic setae, median pair 73, lateral inner pair 65, outer pair 55. Pronotum length 100; median width 185; epimeral setae 27. Metathoracic epimeral setae 30. Abdominal tergite IX length 175, basal width 100, distal width 40. Tube length 315, basal width 20, apical width 30; anal setae, dorsal pair 335, lateral pairs 750. Antennal segments I–VIII length (width) as follows: 22 (28), 30 (29), 36 (25), 33 (24), 30 (21), 28 (19), 24 (14), 22 (10).</p><p>
            <bold>Male aptera</bold> (Fig. <xref ref-type="fig" rid="F1">2a</xref>): Head with only two pairs of elongate cephalic setae on anterior margin; wedge-shape reticulation of head wider than in female (Fig. <xref ref-type="fig" rid="F1">4</xref>); abdominal <!--PageBreak--><!--PageBreak-->tergites III–VII without brown circular patches on either side; tergites II–VII with only one pair of wing-retaining setae (Fig. <xref ref-type="fig" rid="F2">10</xref>); abdominal tergite IX nearly three times as long as distal wide. Male genitalia as in figure 2b.</p><p>
            <bold>Measurements</bold> (paratype male in microns). Body length 1180. Head length 120; maximum width 140; two pairs of anterior cephalic setae 42. Pronotum length 80; median width 165; epimeral setae 20. Metathoracic epimeral setae 18. Abdominal tergite IX length 120, basal width 80, distal width 40. Tube length 225, basal width 15, apical width 25; anal setae, median dorsal pair 230, lateral pairs 550. Antennal segments I to VIII length (width) as follows: 16 (27), 25 (27), 35 (23), 27 (23), 35 (21), 24 (19), 25 (15), 17 (13).</p></tp:treatment-sec><tp:treatment-sec sec-type="etymology" id="SECID0EIOAC"><title>Etymology.</title><p>The specific epithet is from the Latin adjective “<italic><tp:taxon-name><tp:taxon-name-part taxon-name-part-type="species">cuneatus</tp:taxon-name-part></tp:taxon-name></italic>” meaning wedge-shaped, and refers to the shape of reticulation on head.</p></tp:treatment-sec><tp:treatment-sec sec-type="distribution" id="SECID0EYOAC"><title>Distribution.</title><p>China (Hunan, Guangdong, Guangxi, Yunnan, Hainan).</p></tp:treatment-sec><tp:treatment-sec sec-type="remarks" id="SECID0E4OAC"><title>Remarks.</title><p>Only two species of the genus <italic><tp:taxon-name><tp:taxon-name-part taxon-name-part-type="genus">Baenothrips</tp:taxon-name-part></tp:taxon-name></italic> Crawford are validly recorded from China, <italic><tp:taxon-name><tp:taxon-name-part taxon-name-part-type="genus">Baenothrips</tp:taxon-name-part> <tp:taxon-name-part taxon-name-part-type="species">cuneatus</tp:taxon-name-part></tp:taxon-name></italic>, and <italic><tp:taxon-name><tp:taxon-name-part taxon-name-part-type="genus">Baenothrips</tp:taxon-name-part> <tp:taxon-name-part taxon-name-part-type="species">ryukyuensis</tp:taxon-name-part></tp:taxon-name></italic> Okajima. The record by <xref ref-type="bibr" rid="B4">Kudô (1978)</xref>, of <italic><tp:taxon-name><tp:taxon-name-part taxon-name-part-type="genus">Baenothrips</tp:taxon-name-part> <tp:taxon-name-part taxon-name-part-type="species">asper</tp:taxon-name-part></tp:taxon-name></italic> (Bournier) from China in Taiwan, was considered by <xref ref-type="bibr" rid="B6">Okajima (1994)</xref> to be a misidentification and to actually refer to <italic><tp:taxon-name><tp:taxon-name-part taxon-name-part-type="species">ryukyuensis</tp:taxon-name-part></tp:taxon-name></italic>. Similarly, <xref ref-type="bibr" rid="B2">Bhatti (2002)</xref> suggested that the species <italic><tp:taxon-name><tp:taxon-name-part taxon-name-part-type="genus">Baenothrips</tp:taxon-name-part> <tp:taxon-name-part taxon-name-part-type="species">asper</tp:taxon-name-part></tp:taxon-name></italic> is known only from Africa, and that the Asian records refer to some other species. Recently, <italic><tp:taxon-name><tp:taxon-name-part taxon-name-part-type="genus">Baenothrips</tp:taxon-name-part> <tp:taxon-name-part taxon-name-part-type="species">ryukyuensis</tp:taxon-name-part></tp:taxon-name></italic> was recorded by <xref ref-type="bibr" rid="B3">Dang and Qiao (2014)</xref> from Fujian, China. Moreover, during sorting of specimens <italic><tp:taxon-name><tp:taxon-name-part taxon-name-part-type="genus">Baenothrips</tp:taxon-name-part></tp:taxon-name></italic> from China we found in our collections slide-mounted specimens labelled by <xref ref-type="bibr" rid="B9">Wang and Tong (2007)</xref> as <italic><tp:taxon-name><tp:taxon-name-part taxon-name-part-type="genus">Baenothrips</tp:taxon-name-part> <tp:taxon-name-part taxon-name-part-type="species">murphyi</tp:taxon-name-part></tp:taxon-name></italic> (Stannard), and recognised that these actually represent <italic><tp:taxon-name><tp:taxon-name-part taxon-name-part-type="genus">Baenothrips</tp:taxon-name-part> <tp:taxon-name-part taxon-name-part-type="species">cuneatus</tp:taxon-name-part></tp:taxon-name></italic>, the new species described above.</p><p>
            <italic><tp:taxon-name><tp:taxon-name-part taxon-name-part-type="genus">Baenothrips</tp:taxon-name-part> <tp:taxon-name-part taxon-name-part-type="species">cuneatus</tp:taxon-name-part></tp:taxon-name></italic> sp. n. is most closely related to <italic><tp:taxon-name><tp:taxon-name-part taxon-name-part-type="genus">Baenothrips</tp:taxon-name-part> <tp:taxon-name-part taxon-name-part-type="species">asper</tp:taxon-name-part></tp:taxon-name></italic> (Bournier) in colour pattern and several other features, but in the new species, dorsal surface of head having a wedge-shaped reticulation extending from median to the posterior margin; the mesoacrotergite is strongly constricted medially by a very narrow bridge (Figs <xref ref-type="fig" rid="F2">7</xref>, <xref ref-type="fig" rid="F3">11</xref>) as in <italic><tp:taxon-name><tp:taxon-name-part taxon-name-part-type="genus">Baenothrips</tp:taxon-name-part> <tp:taxon-name-part taxon-name-part-type="species">moundi</tp:taxon-name-part></tp:taxon-name></italic> (Stannard) (cf. <xref ref-type="bibr" rid="B2">Bhatti 2002</xref>: fig 25) and the membranous gap (Fig. <xref ref-type="fig" rid="F3">12</xref>) between the ovispan on abdominal sternite IX is much wider than those in <italic><tp:taxon-name><tp:taxon-name-part taxon-name-part-type="genus">Baenothrips</tp:taxon-name-part> <tp:taxon-name-part taxon-name-part-type="species">asper</tp:taxon-name-part></tp:taxon-name></italic> (Bournier) (cf. <xref ref-type="bibr" rid="B2">Bhatti 2002</xref>: fig 18). In addition, there are other five species of the genus occurring in Asia, some of them are also similar to <italic><tp:taxon-name><tp:taxon-name-part taxon-name-part-type="genus">Baenothrips</tp:taxon-name-part> <tp:taxon-name-part taxon-name-part-type="species">cuneatus</tp:taxon-name-part></tp:taxon-name></italic> sp. n., but this new species can be distinguish from them by the below key.</p></tp:treatment-sec><ref-list><ref id="B2"><mixed-citation xmlns:xlink="http://www.w3.org/1999/xlink" xlink:type="simple">
          <person-group><name name-style="western"><surname>Bhatti</surname><given-names>JS</given-names></name></person-group> (<year>2002</year>) <article-title>Identification of the urothripid <italic><tp:taxon-name><tp:taxon-name-part taxon-name-part-type="genus">Baenothrips</tp:taxon-name-part> <tp:taxon-name-part taxon-name-part-type="species">asper</tp:taxon-name-part></tp:taxon-name></italic> (Bournier, 1963) (<tp:taxon-name><tp:taxon-name-part taxon-name-part-type="suborder">Tubulifera</tp:taxon-name-part></tp:taxon-name>: <tp:taxon-name><tp:taxon-name-part taxon-name-part-type="family">Urothripidae</tp:taxon-name-part></tp:taxon-name>).</article-title> <source>Oriental Insects</source> <volume>36</volume>(<issue>1</issue>): <fpage>1</fpage>–<lpage>28</lpage>. doi: <ext-link xlink:type="simple" ext-link-type="doi" xlink:href="10.1080/00305316.2002.10417316">10.1080/00305316.2002.10417316</ext-link></mixed-citation></ref><ref id="B4"><mixed-citation xmlns:xlink="http://www.w3.org/1999/xlink" xlink:type="simple">
          <person-group><name name-style="western"><surname>Kudô</surname><given-names>I</given-names></name></person-group> (<year>1978</year>) <article-title>Some urothripine <tp:taxon-name><tp:taxon-name-part taxon-name-part-type="order">Thysanoptera</tp:taxon-name-part></tp:taxon-name> from Eastern Asia.</article-title> <source>Kontyu</source> <volume>46</volume>(<issue>2</issue>): <fpage>169</fpage>–<lpage>175</lpage>. <ext-link xlink:type="simple" ext-link-type="uri" xlink:href="http://ci.nii.ac.jp/naid/110003377314">http://ci.nii.ac.jp/naid/110003377314</ext-link></mixed-citation></ref><ref id="B6"><mixed-citation xmlns:xlink="http://www.w3.org/1999/xlink" xlink:type="simple">
          <person-group><name name-style="western"><surname>Okajima</surname><given-names>S</given-names></name></person-group> (<year>1994</year>) <article-title>Habitats and distributions of the Japanese urothripine species (<tp:taxon-name><tp:taxon-name-part taxon-name-part-type="order">Thysanoptera</tp:taxon-name-part></tp:taxon-name>, <tp:taxon-name><tp:taxon-name-part taxon-name-part-type="family">Phlaeothripidae</tp:taxon-name-part></tp:taxon-name>).</article-title> <source>Japanese Journal of Entomology</source> <volume>62</volume>(<issue>3</issue>): <fpage>513</fpage>–<lpage>528</lpage>. <ext-link xlink:type="simple" ext-link-type="uri" xlink:href="http://ci.nii.ac.jp/naid/110004022303">http://ci.nii.ac.jp/naid/110004022303</ext-link></mixed-citation></ref><ref id="B3"><mixed-citation xmlns:xlink="http://www.w3.org/1999/xlink" xlink:type="simple">
          <person-group><name name-style="western"><surname>Dang</surname><given-names>LH</given-names></name><name name-style="western"><surname>Qiao</surname><given-names>GX</given-names></name></person-group> (<year>2014</year>) <article-title>Key to the fungus-feeder <tp:taxon-name><tp:taxon-name-part taxon-name-part-type="subfamily">Phlaeothripinae</tp:taxon-name-part></tp:taxon-name> species from China (<tp:taxon-name><tp:taxon-name-part taxon-name-part-type="order">Thysanoptera</tp:taxon-name-part></tp:taxon-name>: <tp:taxon-name><tp:taxon-name-part taxon-name-part-type="family">Phlaeothripidae</tp:taxon-name-part></tp:taxon-name>).</article-title> <source>Zoological Systematics</source> <volume>39</volume>(<issue>3</issue>): <fpage>313</fpage>–<lpage>358</lpage>. doi: <ext-link xlink:type="simple" ext-link-type="doi" xlink:href="10.11865/zs20140301">10.11865/zs20140301</ext-link></mixed-citation></ref><ref id="B9"><mixed-citation xmlns:xlink="http://www.w3.org/1999/xlink" xlink:type="simple">
          <person-group><name name-style="western"><surname>Wang</surname><given-names>J</given-names></name><name name-style="western"><surname>Tong</surname><given-names>XL</given-names></name></person-group> (<year>2007</year>) <article-title>Chinese <tp:taxon-name><tp:taxon-name-part taxon-name-part-type="tribe">Urothripini</tp:taxon-name-part></tp:taxon-name> (<tp:taxon-name><tp:taxon-name-part taxon-name-part-type="order">Thysanoptera</tp:taxon-name-part></tp:taxon-name>, <tp:taxon-name><tp:taxon-name-part taxon-name-part-type="family">Phlaeothripidae</tp:taxon-name-part></tp:taxon-name>) including a new species of <italic><tp:taxon-name><tp:taxon-name-part taxon-name-part-type="genus">Bradythrips</tp:taxon-name-part></tp:taxon-name></italic>.</article-title> <source>Acta Zootaxonomica Sinica</source> <volume>32</volume>(<issue>2</issue>): <fpage>297</fpage>–<lpage>300</lpage>. doi: <ext-link xlink:type="simple" ext-link-type="doi" xlink:href="10.3969/j.issn.1000-0739.2007.02.010">10.3969/j.issn.1000-0739.2007.02.010</ext-link></mixed-citation></ref></ref-list></tp:taxon-treatment>
